# Supplementary material for: Overexpression of Myo-Inositol Oxygenase (TaMIOXA) Enhances the Drought and High-Temperature Resistance of Triticum aestivum L
Source: Int J Mol Sci. 2025 Nov 10;26(22):10894. doi: 10.3390/ijms262210894 (PMC12652114; doi:10.3390/ijms262210894)
Supplement: Supplementary file 1 [file ijms-26-10894-s001.zip]

Archive with 1 entries (1 files):
- ijms-3932893-supplementary.pdf
